# Supplementary material for: Partitioning of the initial catalytic steps of leucyl-tRNA synthetase is driven by an active site peptide-plane flip
Source: Commun Biol. 2022 Aug 29;5:883. doi: 10.1038/s42003-022-03825-8 (PMC9424281; doi:10.1038/s42003-022-03825-8)
Supplement: Supplementary file 4 — Supplementary Data 1 [file 42003_2022_3825_MOESM4_ESM.xlsx]

## Sheet: Sheet1
Supplementary Data 1. X-ray crystallographic data collection and structure refinement statistics
	NgLeuRS	NgLeuRS·Leu	NgLeuRS·ATP (Co-crystallization)	NgLeuRS·ATP (Soaking)	NgLeuRS·Leu-AMP	NgLeuRS·ATP·Leucinol	NgLeuRS-L550A	NgLeuRS-L550A·Leu-AMP	NgLeuRS-L550A·ATP·Leucinol	NgLeuRS-L550G	NgLeuRS-L550G·Leu-AMP	NgLeuRS-L550G·ATP·Leucinol	NgLeuRS-E169G	NgLeuRS-E169G·Leu-AMP	NgLeuRS-E169G·ATP·Leucinol
Diffraction source	ESRF	SOLEIL	ESRF	ESRF	SOLEIL	ESRF	SOLEIL	SOLEIL	SOLEIL	SOLEIL	SOLEIL	SOLEIL	SOLEIL	SOLEIL	SOLEIL
Beamline	MASSIF-3	PROXIMA 1	MASSIF-3	ID23-1	PROXIMA 2	MASSIF-3	PROXIMA 2	PROXIMA 2	PROXIMA 1	PROXIMA 2	PROXIMA 1	PROXIMA 1	PROXIMA 2	PROXIMA 2	PROXIMA 2
PDB ID	7NU4	7NU5	7NU7	7NU6	7NU8	7NU9	7NTY	7NTZ	7NU0	7NUA	7NUB	7NUC	7NU1	7NU2	7NU3
Data collection
Resolution (Å)	56.22-2.18 (2.26-2.18)	56.79-2.58 (2.67-2.58)	42.25-2.31 (2.39-2.31)	56.02-2.20 (2.28-2.20)	55.74-2.11 (2.19-2.11)	76.59-2.17 (2.25-2.17)	47.96-2.39 (2.48-2.39)	54.14-2.10 (2.18-2.10)	53.93-1.89 (1.96-1.89)	112.10-3.09 (3.201-3.09)	54.30-3.02 (3.13-3.02)	76.37-2.77 (2.87-2.77)	19.94-2.51 (2.60-2.51)	77.49-2.10 (2.18-2.10)	56.80-2.27 (2.35-2.27)
Space group	P212121	P212121	P212121	P212121	P212121	P212121	P212121	P212121	P212121	P212121	P212121	P212121	P212121	P212121	P212121
Cell dimensions
a, b, c (Å)	48.78 81.90 224.88	49.47 81.53 227.15	49.14 82.73 228.47	48.98 82.80 228.21	48.79 82.45 226.97	48.80 81.89 216.28	49.07 81.68 226.97	48.94 81.45 217.41	48.51 81.44 215.71	48.61 81.47 224.12	49.31 81.75 217.95	48.91 81.59 216.97	49.05 81.88 226.16	48.70 82.41 227.57	48.88 82.21 227.21
α, β, γ (°)	90.00 90.00 90.00	90.00 90.00 90.00	90.00 90.00 90.00	90.00 90.00 90.00	90.00 90.00 90.00	90.00 90.00 90.00	90.00 90.00 90.00	90.00 90.00 90.00	90.00 90.00 90.00	90.00 90.00 90.00	90.00 90.00 90.00	90.00 90.00 90.00	90.00 90.00 90.00	90.00 90.00 90.00	90.00 90.00 90.00
Total reflections	358351 (37081)	246444 (24987)	307404 (32154)	342654 (36100)	495697 (50804)	341248 (32096)	484932 (47811)	484456 (49525)	619040 (54608)	125791 (12866)	220149 (23827)	199898 (20515)	258415 (26155)	738086 (75920)	576155 (56332)
Unique reflections	48055 (4739)	29862 (2900)	41824 (4106)	48070 (4734)	53794 (5263)	46752 (4563)	37164 (3657)	51816 (5081)	69547 (6822)	16012 (1658)	17884 (1775)	22950 (2252)	31897 (3111)	54609 (5378)	43411 (4280)
Multiplicity	7.5 (7.8)	8.3 (8.6)	7.3 (7.8)	7.1 (7.6)	9.2 (9.7)	7.3 (7.0)	13.0 (13.1)	9.3 (9.7)	8.9 (8.0)	7.9 (7.8)	12.3 (13.4)	8.7 (9.1)	8.1 (8.4)	13.5 (14.1)	13.3 (13.2)
Completeness (%)	99.8 (99.9)	99.9 (99.9)	99.7 (100.0)	99.6 (100.0)	100.0 (100.0)	99.6 (99.5)	100.0 (100.0)	100.0 (100.0)	100.0 (100.0)	93.7 (100.0)	98.9 (100.0)	99.9 (100.0)	99.7 (99.9)	100.0 (100.0)	100.0 (100.0)
Mean I/σ (I)	12.3 (2.0)	17.0 (2.0)	14.7 (2.0)	13.0 (2.0)	16.2 (2.0)	11.8 (2.2)	15.0 (2.0)	15.1 (2.0)	10.4 (2.0)	7.9 (2.0)	12.1 (2.5)	6.5 (2.0)	9.5 (2.0)	13.0 (2.0)	13.0 (2.0)
Wilson B-factor (Å2)	38.2	73.1	47.6	46.1	44.6	32.8	48.6	42.2	30.4	64.7	67.6	39.3	47.5	38.5	43.7
Rmerge	0.107 (0.969)	0.065 (0.799)	0.086 (0.940)	0.087 (1.021)	0.074 (1.004)	0.129 (0.945)	0.131 (1.351)	0.083 (0.986)	0.111 (0.794)	0.235 (1.097)	0.233 (1.688)	0.346 (1.472)	0.150 (1.048)	0.129 (1.389)	0.144 (1.504)
Rmeas	0.115 (1.038)	0.069 (0.851)	0.093 (1.006)	0.093 (1.095)	0.078 (1.061)	0.139 (1.019)	0.136 (1.406)	0.088 (1.041)	0.118 (0.850)	0.252 (1.177)	0.243 (1.756)	0.368 (1.561)	0.160 (1.116)	0.134 (1.441)	0.150 (1.565)
Rpim	0.042 (0.369)	0.024 (0.289)	0.034 (0.355)	0.035 (0.391)	0.026 (0.338)	0.051 (0.374)	0.038 (0.386)	0.029 (0.332)	0.039 (0.297)	0.089 (0.421)	0.069 (0.478)	0.124 (0.513)	0.056 (0.380)	0.036 (0.380)	0.041 (0.429)
CC1/2	0.998 (0.815)	0.999 (0.822)	0.998 (0.741)	0.998 (0.728)	0.999 (0.779)	0.997 (0.688)	0.999 (0.722)	0.999 (0.756)	0.997 (0.754)	0.989 (0.671)	0.996 (0.766)	0.978 (0.723)	0.995 (0.718)	0.998 (0.784)	0.998 (0.695)
CC*	1.000 (0.948)	1.000 (0.950)	1.000 (0.923)	1.000 (0.918)	1.000 (0.936)	0.999 (0.903)	1.000 (0.916)	1.000 (0.928)	0.999 (0.927)	0.997 (0.896)	0.999 (0.931)	0.994 (0.916)	0.999 (0.914)	1.000 (0.938)	1.000 (0.906)
Refinement
No. of reflections work set	48033 (4736)	29852 (2898)	41814 (4106)	48064 (4735)	53789 (5262)	46738 (4562)	37154 (3657)	51808 (5079)	69539 (6822)	16009 (1658)	17881 (1775)	22948 (2252)	31891 (3111)	54595 (5376)	43403 (4279)
No. of reflections test set	2115 (186)	1481 (152)	1989 (189)	2171 (221)	2078 (224)	1981 (203)	1830 (182)	1917 (207)	2149 (212)	750 (75)	912 (103)	1137 (119)	1572 (158)	1978 (177)	2074 (213)
Rwork	0.186 (0.250)	0.202 (0.275)	0.205 (0.263)	0.192 (0.248)	0.188 (0.251)	0.194 (0.268)	0.196 (0.285)	0.202 (0.243)	0.179 (0.226)	0.201 (0.253)	0.220 (0.273)	0.185 (0.243)	0.204 (0.248)	0.184 (0.242)	0.200 (0.250)
Rfree	0.244 (0.324)	0.269 (0.403)	0.263 (0.307)	0.241 (0.294)	0.225 (0.344)	0.249 (0.361)	0.250 (0.358)	0.229 (0.312)	0.214 (0.264)	0.271 (0.434)	0.287 (0.401)	0.265 (0.360)	0.262 (0.309)	0.237 (0.280)	0.249 (0.307)
CCwork	0.958 (0.892)	0.959 (0.861)	0.949 (0.803)	0.957 (0.827)	0.963 (0.844)	0.939 (0.796)	0.956 (0.834)	0.946 (0.852)	0.961 (0.871)	0.945 (0.841)	0.929 (0.830)	0.947 (0.875)	0.954 (0.835)	0.961 (0.877)	0.952 (0.836)
CCfree	0.932 (0.701)	0.929 (0.632)	0.909 (0.612)	0.940 (0.740)	0.935 (0.683)	0.923 (0.640)	0.931 (0.622)	0.927 (0.736)	0.959 (0.878)	0.870 (0.526)	0.873 (0.519)	0.903 (0.374)	0.892 (0.781)	0.959 (0.757)	0.918 (0.686)
No. of non-H atoms	6584	6427	6606	6703	6976	6895	6340	6233	7169	6171	5946	6781	6395	7105	6795
Protein	6286	6405	6377	6454	6699	6598	6218	5987	6696	6146	5888	6583	6278	6652	6495
Ligand	6	9	62	62	31 (Leu-AMP)/31 (ATP)	31 (ATP)/8 (Leucinol)	2	31	31 (ATP)/8 (Leucinol)	2	31	31 (ATP)/8 (Leucinol)	2	31 (Leu-AMP)/31 (ATP)	31(2ATP)/8 (Leucinol)
Water	292	11	161	181	209	247	120	213	423	23	25	148	115	381	224
Protein residues	808	849	841	848	876	867	802	776	865	796	773	862	805	875	848
R.m.s. deviations
Bond lengths (Å)	0.005	0.005	0.004	0.006	0.005	0.005	0.004	0.006	0.006	0.004	0.003	0.005	0.004	0.006	0.006
Bond angles (°)	1.04	1.05	0.93	1.08	1.1	1.06	0.97	1.06	1.07	0.91	0.91	1.05	0.9	1.1	1.17
Ramachandran favored (%)	98.88	95.23	97.84	97.62	97.37	96.87	97.99	97.65	98.61	95.95	95.82	95.21	97.75	97.94	97.74
Ramachandran allowed (%)	1.12	4.77	2.16	2.26	2.63	2.78	1.88	2.35	1.39	3.92	4.18	4.44	2.25	2.06	2.26
Ramachandran outliers (%)	0	0	0	0.12	0	0.35	0.13	0	0	0.13	0	0.35	0	0	0
Rotamer outliers (%)	1.43	2.96	0.49	0	1.37	0	1.46	1.36	1.04	0	0	0	0.63	0.77	0.94
Clashscore	2.37	5.43	2.41	3.66	2.52	4.89	2.74	2.41	3.12	4.5	4.5	6.8	2.37	2.31	1.96
Average B-factor (Å2)	43.77	88.13	60.37	57.65	56.89	44.52	57.29	55.25	41.92	57.67	72.51	47.84	49.39	49.8	58.22
Protein	43.63	88.2	60.05	57.5	56.9	44.77	57.36	55.49	42.01	57.76	72.77	48.38	49.42	49.8	58.17
Ligand	54.77	69.09	109.89 (active site)/115.82 (editing site)	93.55 (active site)/83.75 (editing site)	41.53 (Leu-AMP)/107.90 (ATP)	24.87 (ATP)/21.46 (Leucinol)	94.34	37.01	23.83 (ATP)/20.41 (Leucinol)	49.28	44.49	26.37 (ATP)/19.45 (Leucinol)	68.48	32.54 (Leu-AMP)/95.78 (ATP)	66.56 (ATP active site)/54.08 (Leucinol)/121.61 (ATP editing)
Water	46.64	64.28	52.7	52.33	51.17	41.17	52.78	51.16	42.2	31.72	46.37	30.24	47.51	47.32	50.07
RSCCa (Ligand)	/	0.97	0.79 (active site)/0.76 (editing site)	0.83 (active site)/0.85 (editing site)	0.96 (Leu-AMP)/0.70 (ATP)	0.98 (ATP)/0.94 (Leucinol)	/	0.98	0.99 (ATP)/0.97 (Leucinol)	/	0.94	0.98 (ATP)/0.97 (Leucinol)	/	0.97 (Leu-AMP)/0.75 (ATP)	0.88 (ATP active site)/0.93 (Leucinol)/0.67 (ATP editing)
Statistics were generated using Phenix, values in parenthesis correspond to the highest resolution shell.
aReal Space Correlation Coefficient (RSCC) of corresponding ligand was calculated via the PDB validation tool.
