# Supplementary material for: Partitioning of the initial catalytic steps of leucyl-tRNA synthetase is driven by an active site peptide-plane flip
Source: Commun Biol. 2022 Aug 29;5:883. doi: 10.1038/s42003-022-03825-8 (PMC9424281; doi:10.1038/s42003-022-03825-8)
Supplement: Supplementary file 5 — Supplementary Data 2 [file 42003_2022_3825_MOESM5_ESM.xlsx]

## Sheet: Aminoacylation
Supplementary Data 2
	t / sec	time in seconds
	c (Ile-tRNAIle)	concentration of formed Ile-tRNAIle in uM
	enzyme	EcLeuRS WT				EcLeuRS M536G					NgLeuRS WT				NgLeuRS L550G					NgLeuRS E169G
	t / sec	c (Ile-tRNAIle) / uM
		replicate #1	replicate #2	replicate #3		replicate #1	replicate #2	replicate #3	replicate #4		replicate #1	replicate #2	replicate #3		replicate #1	replicate #2	replicate #3	replicate #4		replicate #1	replicate #2	replicate #3
	30	1.4543	1.49536	1.56402		0.475612	0.44768	0.403124	0.435772		1.74695	1.72314	1.88534		0.166491	0.168462	0.179611	0.167571		0.34819	0.336207	0.418335
	60	2.93849	3.01424	3.13792		0.883527	0.84042	0.83794	0.844392		3.48793	3.53215	3.90258		0.243564	0.231413	0.246828	0.25093		0.780333	0.718651	0.78128
	90	4.39351	4.4756	4.68826		1.30305	1.27445	1.27836	1.30581		5.15557	5.21862	5.9655		0.254147	0.332008	0.326124	0.356043		1.25511	1.10778	1.17417
	120	5.58549	6.05422	6.10228		1.69321	1.68718	1.673	1.75986		6.70024	6.53671	7.82686		0.365274	0.408332	0.401346	0.440563		1.67867	1.42189	1.62485
	kobs / sec-1	4.61619	5.04598	5.05504		1.35744	1.38417	1.41668	1.47789		5.50917	5.37572	6.62917		0.202311	0.273402	0.248167	0.308029		1.48874	1.21539	1.33748
	average	4.9 ± 0.2				1.41 ± 0.03					5.8 ± 0.4				0.26 ± 0.02					1.35 ± 0.08

## Sheet: Transfer
	t / sec	time in seconds
	c (Ile-tRNAIle)	concentration of formed Ile-tRNAIle in uM
	enzyme	EcLeuRS WT			EcLeuRS M536G						NgLeuRS WT						NgLeuRS L550G						NgLeuRS E169G
	t / sec	c (Ile-tRNAIle) / uM			t / sec	c (Ile-tRNAIle) / uM					t / sec	c (Ile-tRNAIle) / uM					t / sec	c (Ile-tRNAIle) / uM					t / sec	c (Ile-tRNAIle) / uM
		replicate #1				replicate #1	replicate #2	replicate #3				replicate #1	replicate #2	replicate #3				replicate #1	replicate #2	replicate #3				replicate #1	replicate #2	replicate #3
	0.0025	0.09232			0.0025	0.0183	0.0282				0.0025	0.08772	0.07715	0.12795			0.0025	0.01421					0.0025	0.10194	0.11577	0.18585
	0.005	0.13761			0.005		0.04061				0.005	0.1144	0.12519				0.005	0.01007	0.00796				0.005		0.18378
	0.01	0.29981			0.01	0.06887	0.08828	0.09195			0.01	0.22549	0.2668	0.24709			0.01	0.0154					0.01	0.30756	0.3562	0.35822
	0.015	0.34762			0.025	0.18225	0.21853				0.015	0.27649					0.015	0.01664	0.01662				0.02			0.52421
	0.025	0.48871			0.05	0.2916	0.33593	0.31594			0.02	0.40583		0.43077			0.02	0.02336		0.02547			0.025	0.50087	0.56225
	0.05	0.54531			0.1	0.44545	0.50246	0.47256			0.025	0.43654	0.49339				0.025	0.0333	0.03105				0.05	0.55342	0.60586
	0.1	0.57284			0.25	0.54323	0.59831	0.56952			0.05	0.51574	0.58495				0.05	0.05242	0.05443				0.08		0.6298	0.59531
	0.25	0.59042			0.5	0.57209	0.61994				0.08		0.61589	0.57872			0.075	0.08865					0.125		0.63608	0.60376
	0.5	0.60095			1	0.58418	0.6253	0.59886			0.125		0.62142	0.58336			0.1	0.10525	0.10912	0.10388			0.25	0.59103	0.63968
	1	0.6089			2	0.59388	0.62957				0.25	0.57941	0.62688				0.25	0.19723	0.21361				0.5	0.60125	0.64525
					5	0.60899	0.63051				0.5	0.59449	0.63317				0.5	0.29221	0.32955	0.30951			1	0.61128	0.64189
																	1	0.40601	0.4496
																	2	0.49849	0.53582	0.50889
																	5	0.52687	0.55925
																	10		0.56427	0.54734
	ktrans / sec-1	65				15.0 ± 0.8						52 ± 4						1.7 ± 0.1						78 ± 7

## Sheet: Activation
	c (Leu)	concentration of Leu
	c (ATP)	concentration of ATP
	v0	initial velocity in mM min-1
	enzyme	EcLeuRS WT				enzyme	EcLeuRS WT				enzyme	EcLeuRS M536G					enzyme	EcLeuRS M536G				enzyme	NgLeuRS WT				enzyme	NgLeuRS WT				enzyme	NgLeuRS L550G				enzyme	NgLeuRS L550G				enzyme	NgLeuRS E169G				enzyme	NgLeuRS E169G
	c (Leu) / uM	v0				c (ATP) / mM	v0				c (Leu) / uM	v0					c (ATP) / mM	v0				c (Leu) / uM	v0				c (ATP) / mM	v0				c (Leu) / uM	v0				c (ATP) / mM	v0				c (Leu) / uM	v0				c (ATP) / mM	v0
		replicate #1	replicate #2	replicate #3			replicate #1	replicate #2	replicate #3			replicate #1	replicate #2	replicate #3	replicate #4			replicate #1	replicate #2	replicate #3			replicate #1	replicate #2	replicate #3			replicate #1	replicate #2	replicate #3			replicate #1	replicate #2	replicate #3			replicate #1	replicate #2	replicate #3			replicate #1	replicate #2	replicate #3			replicate #1	replicate #2
	3		0.00731			0.2	0.007		0.00909		3			0.00306			0.2	0.00156				1.5		0.00491	0.00621		0.125	0.00436	0.0029	0.0024		1.5	0.00542	0.00641	0.00704		0.04	0.00152				5		0.00165	0.00168		0.04	0.00131
	6		0.01343			0.4		0.00835	0.01017		6			0.00488	0.00355		0.4	0.00109	0.00287			2	0.00426				0.25	0.00634	0.0036	0.00572		3	0.01022	0.01079	0.01197		0.125		0.00179	0.00285		10	0.00468	0.00328	0.00228		0.2	0.00238
	10	0.02608		0.02096		0.8		0.01444	0.01694		10	0.00433	0.00955				0.8		0.00477	0.00561		3		0.01015	0.00968		0.5	0.01048	0.00934	0.01146		6	0.01962	0.01706	0.02066		0.2	0.005945				20		0.00543	0.00362		0.4	0.00114	0.00112
	12		0.0219			1.6		0.0244	0.02708		12			0.00813	0.00785		1	0.00716				6		0.01575	0.01564		1	0.01737	0.01374	0.01739		12	0.02998	0.02704	0.03121		0.25		0.00526	0.00653		40		0.00842	0.00915		0.8		0.00413
	25		0.03788			3.2		0.03676	0.04179		25			0.01118	0.01186		1.6		0.00959	0.00849		8	0.02207				2.5	0.02752	0.0233	0.02748		25	0.03932	0.03897	0.04241		0.5		0.01073	0.01085		50	0.00983	0.00856			1.6		0.00628
	50	0.04393	0.04734	0.04726		4	0.04453				50	0.01755	0.01887	0.01689	0.01796		2	0.01214				10	0.02179				5	0.03488	0.03425	0.03528		50	0.05287	0.04783	0.05382		1	0.02182	0.01556	0.01899		80		0.01247	0.01356		2	0.00649
	100		0.06586			6.4		0.0481	0.05522		100			0.02619	0.02426		3.2		0.01438	0.01433		12		0.02537	0.02302		10	0.04004	0.04167	0.04189		100	0.05933	0.05235	0.05772		2.5		0.02733	0.03153		150		0.01646	0.01593		3.2		0.01042
	200		0.07285			12.8		0.05761	0.06229		200			0.02956	0.02825		5	0.01881				25		0.03226	0.03274		20	0.05101	0.04728	0.0511		200	0.06674	0.05929	0.06161		4	0.036788				250	0.01511	0.01975			6.4		0.01421
	250	0.06655		0.07004		20	0.06681				250	0.02977	0.03921				6.4		0.02118	0.02088		40	0.04113														5	0.038205	0.03658	0.03981		300		0.01953	0.01982		10	0.01764
	400		0.07904			25		0.06946	0.07496		400			0.03686	0.03139							50	0.0419	0.04411	0.04085												10		0.0472	0.048		600		0.02386	0.02215		12.8		0.01919
	1000	0.07842		0.07984							800				0.03363		12.8		0.03141	0.02692		100		0.04706	0.04358												20	0.056766	0.05668	0.06166		1000	0.02223	0.02216			25	0.02063	0.02071
											1000	0.03577	0.03545				25	0.04084	0.03735	0.03398		200	0.05266	0.05053	0.04917
	Km (Leu)	31.4 ± 2.9 uM				Km (ATP)	3.3 ± 0.3 mM				Km (Leu)	52.3 ± 5.9 uM					Km (ATP)	7.4 ± 0.8 mM				Km (Leu)	14.3 ± 0.8 uM				Km (ATP)	2.5 ± 0.2 mM				Km (Leu)	15.3 ± 1.0 uM				Km (ATP)	2.9 ± 0.3 mM				Km (Leu)	76.6 ± 7.4 uM				Km (ATP)	5.8 ± 0.8 mM
	Vmax	0.081 ± 0.0018 mM min-1				Vmax	0.0787 ± 0.0021 mM min-1				Vmax	0.0380 ± 0.0012 mM min-1					Vmax	0.0477 ± 0.0012 mM min-1				Vmax	0.0537 ± 0.0009 mM min-1				Vmax	0.0538 ± 0.0013 mM min-1				Vmax	0.0664 ± 0.0012 mM min-1				Vmax	0.0643 ± 0.0020 mM min-1				Vmax	0.0245 ± 0.0007 mM min-1				Vmax	0.0278 ± 0.0013 mM min-1
[truncated: 1 more columns]
